# Supplementary material for: Molecular Recognition of Methacryllysine and Crotonyllysine by the AF9 YEATS Domain
Source: Int J Mol Sci. 2023 Apr 10;24(8):7002. doi: 10.3390/ijms24087002 (PMC10138300; doi:10.3390/ijms24087002)
Supplement: Supplementary file 1 [file ijms-24-07002-s001.zip]

Archive with 1 entries (1 files):
- ijms-2339036-supplementary.pdf
